# Supplementary material for: Genetic Variability in Leishmaniasis-Causing Leishmania infantum in Humans and Dogs from North-East Spain
Source: Animals (Basel). 2024 Jun 15;14(12):1796. doi: 10.3390/ani14121796 (PMC11200389; doi:10.3390/ani14121796)
Supplement: Supplementary file 1 [file animals-14-01796-s001.zip]

Archive with 1 entries (1 files):
- animals-3016155-supplementary.pdf
